# Supplementary material for: Association of LIN28B Gene Polymorphisms with Intrauterine Adhesions in Patients after Curettage Abortion
Source: Biomedicines. 2024 Sep 9;12(9):2044. doi: 10.3390/biomedicines12092044 (PMC11428946; doi:10.3390/biomedicines12092044)
Supplement: Supplementary file 1 [file biomedicines-12-02044-s001.zip]

Archive with 1 entries (1 files):
- biomedicines-3173353-supplementary.pdf
